# Supplementary material for: Stannylenes and Germylenes Stabilized by Tetradentate Bis(amidine) Ligands with a Rigid Naphthalene Backbone
Source: Molecules. 2024 Jan 9;29(2):325. doi: 10.3390/molecules29020325 (PMC10819778; doi:10.3390/molecules29020325)
Supplement: Supplementary file 1 [file molecules-29-00325-s001.zip]

Archive with 1 entries (1 files):
- molecules-2805737-supplementary.pdf
